# Supplementary material for: Acacia senegal Budmunchiamines as a Potential Adjuvant for Rejuvenating Phenicol Activities towards Escherichia coli-Resistant Strains
Source: Int J Mol Sci. 2023 May 15;24(10):8790. doi: 10.3390/ijms24108790 (PMC10218413; doi:10.3390/ijms24108790)
Supplement: Supplementary file 1 [file ijms-24-08790-s001.zip]

Archive with 1 entries (1 files):
- ijms-2373162-supplementary.pdf
